# Supplementary material for: Analysis of Superspreading Potential from Transmission Clusters of COVID-19 in South Korea
Source: Int J Environ Res Public Health. 2021 Dec 7;18(24):12893. doi: 10.3390/ijerph182412893 (PMC8701974; doi:10.3390/ijerph182412893)
Supplement: Supplementary file 1 [file ijerph-18-12893-s001.zip]

Archive with 1 entries (1 files):
- ijerph-1423856-supplementary.pdf
